# Supplementary material for: Particulate Matter (PM10) Promotes Cell Invasion through Epithelial–Mesenchymal Transition (EMT) by TGF-β Activation in A549 Lung Cells
Source: Int J Mol Sci. 2021 Nov 23;22(23):12632. doi: 10.3390/ijms222312632 (PMC8657922; doi:10.3390/ijms222312632)
Supplement: Supplementary file 1 [file ijms-22-12632-s001.zip]

Archive with 1 entries (1 files):
- ijms-1461623-supplementary.pdf
